# Supplementary material for: Unraveling TEOSINTE BRANCHED1/CYCLOIDEA/PROLIFERATING CELL FACTOR Transcription Factors in Safflower: A Blueprint for Stress Resilience and Metabolic Regulation
Source: Molecules. 2025 Jan 10;30(2):254. doi: 10.3390/molecules30020254 (PMC11767934; doi:10.3390/molecules30020254)
Supplement: Supplementary file 1 [file molecules-30-00254-s001.zip]

Archive with 3 entries (3 files):
- Supplemental Table S1.xlsx
- Supplemental Table S2.xls
- Supplemental Table S3.xls
