# Supplementary material for: Unraveling TEOSINTE BRANCHED1/CYCLOIDEA/PROLIFERATING CELL FACTOR Transcription Factors in Safflower: A Blueprint for Stress Resilience and Metabolic Regulation
Source: Molecules. 2025 Jan 10;30(2):254. doi: 10.3390/molecules30020254 (PMC11767934; doi:10.3390/molecules30020254)
Supplement: Supplementary file 1 [file molecules-30-00254-s001.zip › Supplemental Table S1.xlsx]

## Sheet: Sheet1
Oryza sativa
>Os01g11550.1
MGDAGGHSHHHQHGFQPQLLSFGGVGHHHHLHQFTAQPQPPAASHTRGRGGGGEIVPATT
TPRSRGGGGGGGGEIVAVQGGHIVRSTGRKDRHSKVCTARGPRDRRVRLSAHTAIQFYDV
QDRLGYDRPSKAVDWLIKNAKDAIDKLDVLPAWQPTAGGAGAGNAAAPPSSSTHPDSAEN
SDDQAQAITVAHTAFDFAGGGSGGTSFLPPSLDSDAIADTIKSFFPMGGTAGGEASSSTT
AAQSSAMGFQSYTPDLLSRTGSQSQELRLSLQSLPDPMFHHQQHRHGGGGGGGNGTTQQA
LFSGAANYSFGGGAMWATEQQAQNQRMLPWNVPDPGGGGGAAYLFNVSQQAAHMQAAAAA
LGGHQSQFFFQRGPLQSSNQPSERGWPETVEADNQMSHHQGGLSPSVSAAIGFAAPGIGF
SGFRLPARIQGDEEHNGGGGGNGDKPPPPSSVSSASHH*
>Os01g55750.1
MILGSNQAAAAAAAAAAAEEEAAELARKHTAAVATSRQWSAQTESRIVRVSRVFGGKDRH
SKVKTVKGLRDRRVRLSVPTAIQLYDLQDRLGLNQPSKVVDWLLNAARHEIDKLPPLQFP
PQDHLCMGHHHHLPSAMPLMHHHGHHHHADDDKYHVAAAAAALAAEKEAAAAGGGGGGGG
DDVDGGGGGGAAHIVGRFPAGGYHRFMGLNNPLGMVNSAAGAAMPFHYAGESWNNGSVQD
SGAGSPQVAAAAAHHTSPFPSLLSLAPGPHHQLVFYSSEAEQFTVDNLGSQGLSLSSARA
FHDQTGS*
>Os01g69980.1
MDPKFPPPPPLNKTEPTTTTTNQQHHHDEQQQQHRLQIQVHPQQQEQQDGGGGGGKDQQQ
QQQMQVVVAAAAGERRMQGLGPKRSSNKDRHTKVDGRGRRIRMPALCAARIFQLTRELGH
KSDGETVQWLLQQAEPAIVAATGTGTIPASALASVAPSLPSPNSALSRSHHHHHHMWAAA
PPTASAGFAGAGFSGADSGVIGGIMQRMGIPAGIELQGGGAGGLGGGGGGGGGHIGFAPM
FASHAAAAAAMPGLELGLSQDGHIGVLAAQSLSQFYHQVVV*
>Os02g42380.1
MSSRDAAATFHVYQPVQIPTATVAPAAAVSAAPAEAVAQLVPAPSKKAAGAAGGKDRHSK
VNGRGRRVRMPIVCAARVFQLTRELGLKSDGQTIEWLLRQAEPSILAATGTGTTPAAFVS
SSAPSTSSSHQHTLLGKRQRQESAAADAVSVAGAASAFWAALPAPGRPDAWGFSPLDAQP
TYVPMAQAHHHHLNLLAALSGAARRAEEESR*
>Os02g51280.1
MTMDVAGDAGGGRRPNFPLQLLEKKEEQPCSSSAAGGGTGPSSAGGNGNNGSGPGGAGGE
MQLRKAAPKRSSTKDRHTKVEGRGRRIRMPALCAARVFQLTRELGHKTDGETIEWLLQQA
EPAVIAATGTGTIPANFTSLNISLRSSGSSLSAPAHLRALPSPAAAARFGSRADAWDRVV
SLGFPSEGPASSSSSPSPLLLNFHSGSVGLDVQPSPSAAAAAADLSRKRRWEQEMQQQQQ
QQQQQQQQQQQQYQQQMAGYTQSQMPGTVWMVPSNSTQGGGPSGGGGGGGGGSGESIWTF
PQMSSAAAAAAVYRGSVPSGLHFMNFPAPMALLPGQQLGLGPVGGGGGGGGGGEGHMGIL
AALNAYRTQAATDAAGQQGGGGGGGGSSQQQHGGGGGGGERHQSISTSDS*
>Os02g51310.1
MRQRRHGRRGGKAAAGARGAKAASIKIEQTKPRRISQELAQASAMEEVVVGKERKRPRCA
LVGVGGHDSDVADEPGGVRARRTSTARLSVPTSIAFYDIQDRLGVNRPSKSIEWLICAAL
VARLLLRPPQRRPAPHPRRPSSGQPSEEQARTRKATVAVSPGKSGEKRRKTRSGCAARKA
ERIAKLRVWREGWMPRREASTSATSGGQSWIRKPSTPGSGDSCSCSDAKPGKRRWAEKAG
EVVAREADGAERGGGGRRR*
>Os03g49880.1
MLPFFDSPSPMDIPLYQQLQLTPPSPKPDHHHHHHSTFFYYHHHPPPSPSFPSFPSPAAA
TIASPSPAMHPFMDLELEPHGQQLAAAEEDGAGGQGVDAGVPFGVDGAAAAAAARKDRHS
KISTAGGMRDRRMRLSLDVARKFFALQDMLGFDKASKTVQWLLNMSKAAIREIMSDDASS
VCEEDGSSSLSVDGKQQQHSNPADRGGGAGDHKGAAHGHSDGKKPAKPRRAAANPKPPRR
LANAHPVPDKESRAKARERARERTKEKNRMRWVTLASAISVEAATAAAAAGEDKSPTSPS
NNLNHSSSTNLVSTELEDGSSSTRHNGVGVSGGRMQEISAASEASDVIMAFANGGAYGDS
GSYYLQQQHQQDQWELGGVVYANSRHYC*
>Os03g57190.1
MEAAVGDGEGGGGGGGRGKRGRGGGGGEMVEAVWGQTGSTASRIYRVRATGGKDRHSKVY
TAKGIRDRRVRLSVATAIQFYDLQDRLGFDQPSKAIEWLINAASPAIDTLPSLDPAAFAA
IPHAAADAAPTRRRSQQQQQQLSNKSGCSSTSETSKGSDKEVTVASAPAQAASFTELLIA
GVAASSAGGGAIGNGADCVGIAHPGKGGAEGASTYGFSAASSFGDAPPIGMVPAPPFNFS
APGADMAAHYSLAQDQLAAPPPPAGGDYNLNFSMSSGFLGANRGTLQSNSPSNMSGHHHH
HHQQQLQRLDGSTISFLLGHAAAAAHPAASEGQITSTAALQLWDGFRHSGMKEKSKN*
>Os04g11830.1
MMASSSDLILYNLVPAQPLNPSAIPNPNPDLSIAAAEPPSSDGATPRRVRPRKSPSSSDR
HSKVAGRGRRVRIPAMVAARVFQLTRELGHRTDGETIEWLLRQAEPSIIAATGTGVTPEE
APPAAVAIGSSSVAAAAAAGGHGGAFVHVPYYTALLMQPPNADEPPMASAASASGTTAAD
ENNN*
>Os04g44440.1
MASRDAATFQVYRPMAMPTPAALPPSSQQITMPFTAALVDAVLPAPRKAAATQGGKDRHS
KVNGRGRRVRMPIVCAARVFQLTRELGLKSDGQTIEWLLRQAEPSILAATGSGTTPAVFS
CSSAPSTASSSFLLGKRPRQEDHEAPTFWEALQQQPRPAVSSWGALVSPSQEAQAYASSV
AQVHHLNLLSALSGAATRRPAQEESR*
>Os05g43760.1
MTSNNSTNEELGGGGRKAADKPSGGGGAAAAVASSRHWSASTESRIVRVSRVFGGKDRHS
KVRTVKGLRDRRVRLSVPTAIQLYDLQDRLGLSQPSKVVDWLINAAQAEIDKLPPLQFPP
HDHDLVAAAASSMAPPPFANGGDGHHGASASSMLEDGDKAAGGGGMKAFMSLSNSLGLLN
AATMPATLAAHHHHHHHAAAYYAAAESWGNGGNGGHHHDVSHGVSPSAHNSPFPSLLSLA
PGSHHQFVFYSPEGGGFAVKEAAAEQFPVDSLDHSQGQLTLSSARSFLHSGSQG*
>Os06g12230.1
MDVTGDGGGGGQRPNFPLQLLGKKEEQTCSTSQTAGAGGGGVVGANGSAAAAPPKRTSTK
DRHTKVDGRGRRIRMPAICAARVFQLTRELGHKTDGETIEWLLQQAEPAVIAATGTGTIP
ANFTSLNISLRSSGSSLSIPSHLRLAGLAGPRFGGGARAADAWDRVVGLGFGGAADAPSS
ATSSSSSPLLLSFHSGSVGLDVSPPSASTSPAAADLSRKRRWEQEMQQQQQYQQQMAGYT
QSQIPAGTVWMVPSSNAQAAGGGAPPGGGGESIWTFPQSGSGGGGGAATVYRGVPSGLHF
MNFPATPMALLPGGQQLGLAGAGGGGEGHPGILAALNAYRAQAAQPDAGAAAQNGAQGSS
QHRQHQHHGGGGGGGDERHESMSASDS*
>Os07g05720.1
MELAGSNNKRGRVRGPNDDDDDAGEPDAKRHHHQLLLPWPQQQQQQHPASRIYRVSRASG
GKDRHSKVYTAKGIRDRRVRLSVSTAIQFYDLQDRLGYDQPSKAIEWLIKAAAAAIDKLP
SLDTASFPTNPASSAAVAAAAAPPLPHAEREQQQQLTKSGCSSTSETSKGSVLSLSRSES
RVKARERARERSSAAAAAASKDAGDDAATPTAPTAAPASSQAASFTELLTGMAAANASPA
DHKQQQAWQPMTVAAATADYIGFAAAAAPHTQPRKSAAGHHSAMPHTFASPAPHLANITP
IAMAPAQHFTLTPAAAEHHAEMTHYSFDHFMPVHAAAAAAAAASTPAGGDYNLNFSMSSG
LVGVHSRGTLQSNSQSHLSSHHHHHHQQQQQQQQLQRLSAPLDAPNIPFLFSPAAAPTAA
DTQFAAALQLWDGFRHADIKEKGKH*
>Os08g33530.1
MSAPSSSSSPSTLDEYDARFFFPGADAYTAGHRQDEETLEAVLRQPVTTTAAAAAAVEGG
GGGGGGGAGGSPAAAAAATRRRPFRTDRHSKIRTAQGVRDRRMRLSVGVARDFFALQDKL
GFDKASRTVEWLLTQSKHAINRLTLPDSADAAAAPAFAAAPPPADQHSSAMAAAAASAAK
EKGEASSSSTTNASSARARNRDHDGSSPVAPMDERGRRGVELDWTAAAAASTEQPMDGLE
YYFQYYNHLEEIMSCDPTTTTDE*
>Os08g43160.1
MEAQAQDKAEEGEEEGTRQQHAQAGPVGAAGGGGGGGAAAVAMSAIPMNSWLVPKPEPVE
FFGGMAMVRKPPPRNRDRHTKVEGRGRRIRMPAACAARIFQLTRELGHKSDGETIRWLLQ
QSEPAIIAATGTGTVPAIATTVDGVLRIPTQSSSSSGPASSAVVDGEESSAKRRRKLQPT
RAVAGASPLATAAPAAYYPVIADPLLQGSGGAAISVPSGLAPITATGAPQGLVPVFAVPA
TGSPAVAGGNRMIPQATAVWMVPQPAGAAGAGNQPTQFWAIQSAPQLVNFAGAQFPTAIN
VADFQQQQQQQPVSTTIVQNSNSGEHMHFSGADSHEQQRRGRKEGNSGGVVDHPEEDEDD
DDDEPVSDSSPEE*
>Os09g24480.1
MQQQLDQQQQQQQHQYDHFFSGHGQFNSETLEAVLCRPPRGAAADPAVPAAAAAAAVLTA
ARNGGGGHGRARKRPFRTDRHSKIRTAQGVRDRRMRLSLDVARDFFALQDRLGFDKASKT
VDWLLTQSKPAIDRLAADPSSSSHRAAGDTRMSSAERGGDHHMVAVGAAGSGKGDADKAR
GPRGGRSAPMELGCELGRLVPAPVLGEYYYELAEMMSNNTGGEGDDDGDYDDDGDFLDDS
GFLCHYRSKKKFSIKDIS*
>Os09g34950.1
MASQLQGKGAETAAAGERVAPGTNAAAFAGLGYPPIQSPVALQEEEGPRDAAFAGYAPIR
SPVVSRLQEKGEGEGEEEEVDKREEAGMAADGSAFAAGMALVPKPEPVAVEFLRGLAVAK
PPPRNRDRHVKVEGRGRRIRMPVNCAARIAQLTRELGHKSDGETIRWLMQQSEPAIVAAT
GTGTVPAIATTVDGVLRIPTESPSAAARGDEPAPKRRRKLQPTRAAAGGPVEALAAAPPP
AVYYPIVADPLLQANGGGSISISSGLAPASSATPPTATGGGAIPFIAMPATSDGGKQAMS
PATVWMVPPGGAGAVNQPIQYWAFQPNPDHANFAGASSYNVGQNPGVHEASAADHAASTG
GGGGGEDDEYEGMTDSSSDEE*
>Os11g07460.1
MIKDLRTLESWAKEKPEIEQPALQAVVGGGGLRAAAAAAEGGMEQQAAPSSSTSTSTNSS
RSTSDHHAAAAAAAAAAAAQVAHQHHPFYYAAAQGGANTMPAPASFMGSLAIVPAAAAPG
GGGGQVQAAAAPVASSEKKAVVAAGAGAKRPTKDRHTKVEGRGRRIRMPALCAARVFQLT
RELGHKTDGETIEWLLQQAEPAIVAATGTGTIPANFSSLAVSLRSAASHSSSPRAAPFHH
LQQQQQHDVAAMLGFHHHHHQLLPPPPPHQHPEPTPQDPGAGEFMRKRYREADDLFKDTS
RQDPVDGATGEAEQKARAAAAAAAPPPTAPSAMWAVGPNTTGATAAFWMQPAWAFPHGAG
AGAAGNTVQAPLQFMSRSSFPTAMNVTMADNNNSSNNNLGMLAALNAGGGGRSGEHQHQH
EGQSPAEMDHQRRANGGGGEAGGAASSQFRMIINQFAIVRGFTSPVIYLNHENPIKVAEN
*
>Os12g02090.1
MAAAWRTSRVACVVAGEKDKHSKVVTSRGLRDRCVRLSVPMAIAFYDIQDRLGVDQPSKA
IEWHIRAAAAAIDAFLSLDCSLVLPNAAQLLTRWRRRPSSGQPSEEQARTRKATVAASPR
KSGKKRRKTRSGCAARSASRS*
>Os12g07480.1
MDHGGGGGGGGAAPSSSNIGGGSGGGGGGGGRENHPHHPFYYSGPAAAAAAAAAAQQQQQ
TFMGALAITPVVAEQPQGSSGGGEKKVVAPTTPAAAGAAATTTLAKRPSKDRHTKVDGRG
RRIRMPALCAARVFQLTRELGHKSDGETIEWLLQQAEPAIIAATGTGTIPANFSSLNISI
RSGAASASSASNPNRASPFPALALHPHHQQHDVSAMLGYHHHLLPPPQQQQESPQDPGGA
GAFMRKRYREDLFKEDDDRQDPSAPKAREQQPTTPQAAAAAAAAAAMWAVAPNTAAPGGA
FWMLPVSASSAAAARPTEQPMWSFAGGGGGAATVQAPLQFMSTRVNYPGSAGAGMSDTNL
GMLAALNAYNRGGAGDQQPQQQPEMDQQGRNDDDDDDGDDSGDEDNGGANNNNNNSSQ*
>Os12g42190.1
MEEVVVGGKERKRPRGALVGVGGGGASAATAAAWRTSRVARAAAGGKDRHSKVVTSRGLR
DRRVRLSVPTAIAFYDIQDRLGVDQPSKAIEWLIRAAAAAIDALPSLDCSFALPAAASSP
PPPAADDAEVSTSETSKSSVLSLANAPCDNGGGAFAELLHCSNTNGSKPLQQQQQATLAY
YAAAQSAHMAAPMSFEVMAMPPHLAFSQEQQQHATVAAFDRGTLQSNASLWPPPPQPPPS
QHPFLLQRFAAAPAEVAGLPFFLAGGVGGAAAAAPAATTNGGERRLQLWDFKEERKT*
Arabidopsis thaliana
>AT1G30210.1
MEVDEDIELQKHQEQQSRKLQRFSEDNTGLMRNWNNPSSRIIRVSRASGGKDRHSKVLTSKGLRDRRIRLSVATAIQFYDLQDRLGFDQPSKAVEWLINA
ASDSITDLPLLNTNFDHLDQNQNQTKSACSSGTSESSLLSLSRTEIRGKARERARERTAKDRDKDLQNAHSSFTQLLTGGFDQQPSNRNWTGGSDCFNPV
QLQIPNSSSQEPMNHPFSFVPDYNFGISSSSSAINGGYSSRGTLQSNSQSLFLNNNNNITQRSSISSSSSSSSPMDSQSISFFMATPPPLDHHNHQLPET
FDGRLYLYYGEGNRSSDDKAKERR*
>AT1G35560.1
MESHNNNQSNNNTTGSAHLVPSMGPISGSVSLTTTAPNSTTTTVTAAKTPAKRPSKDRHIKVDGRGRRIRMPAICAARVFQLTRELQHKSDGETIEWLLQ
QAEPAIIAATGTGTIPANISTLNISLRSSGSTLSAPLSKSFHMGRAAQNAAVFGFQQQLYHPHHITTDSSSSSLPKTFREEDLFKDPNFLDQEPGSRSPK
PGSEAPDQDPGSTRSRTQNMIPPMWALAPTPASTNGGSAFWMLPVGGGGGPANVQDPSQHMWAFNPGHYPGRIGSVQLGSMLVGGQQLGLGVAENNNLGL
FSGGGGDGGRVGLGMSLEQKPQHQVSDHATRDQNPTIDGSP*
>AT1G53230.1
MAPDNDHFLDSPSPPLLEMRHHQSATENGGGCGEIVEVQGGHIVRSTGRKDRHSKVCTAKGPRDRRVRLSAPTAIQFYDVQDRLGFDRPSKAVDWLITKA
KSAIDDLAQLPPWNPADTLRQHAAAAANAKPRKTKTLISPPPPQPEETEHHRIGEEEDNESSFLPASMDSDSIADTIKSFFPVASTQQSYHHQPPSRGNT
QNQDLLRLSLQSFQNGPPFPNQTEPALFSGQSNNQLAFDSSTASWEQSHQSPEFGKIQRLVSWNNVGAAESAGSTGGFVFASPSSLHPVYSQSQLLSQRG
PLQSINTPMIRAWFDPHHHHHHHQQSMTTDDLHHHHPYHIPPGIHQSAIPGIAFASSGEFSGFRIPARFQGEQEEHGGDNKPSSASSDSRH*
>AT1G58100.1
MDLSDIRNNNNDTAAVATGGGARQLVDASLSIVPRSTPPEDSTLATTSSTATATTTKRSTKDRHTKVDGRGRRIRMPALCAARVFQLTRELGHKSDGETI
EWLLQQAEPAIVAATGTGTIPANFSTLSVSLRSSGSTLSAPPSKSVPLYGALGLTHHQYDEQGGGGVFAAHTSPLLGFHHQLQHHQNQNQNQDPVETIPE
GENFSRKRYRSVDLSKENDDRKQNENKSLKESETSGPTAAPMWAVAPPSRSGAGNTFWMLPVPTTAGNQMESSSNNNTAAGHRAPPMWPFVNSAGGGAGG
GGGAATHFMAGTGFSFPMDQYRGSPLQLGSFLAQPQPTQNLGLSMPDSNLGMLAALNSAYSRGGNANANAEQANNAVEHQEKQQQSDHDDDSREENSNSS
E*
>AT1G67260.1
MSSSTNDYNDGNNNGVYPLSLYLSSLSGHQDIIHNPYNHQLKASPGHMVSAVPESLIDYMAFKSNNVVNQQGFEFPEVSKEIKKVVKKDRHSKIQTAQGI
RDRRVRLSIGIARQFFDLQDMLGFDKASKTLDWLLKKSRKAIKEVVQAKNLNNDDEDFGNIGGDVEQEEEKEEDDNGDKSFVYGLSPGYGEEEVVCEATK
AGIRKKKSELRNISSKGLGAKARGKAKERTKEMMAYDNPETASDITQSEIMDPFKRSIVFNEGEDMTHLFYKEPIEEFDNQESILTNMTLPTKMGQSYNQ
NNGILMLVDQSSSSNYNTFLPQNLDYSYDQNPFHDQTLYVVTDKNFPKGKVWIQDSFVN*
>AT1G68800.2
MFPSLDTNGYDLFDPFIPHQTTMFPSFITHIQSPNSHHHYSSPSFPFSSDFLESFDESFLINQFLLQQQDVAANVVESPWKFCKKLELKKKNEKCVDGST
SQEVQWRRTVKKRDRHSKICTAQGPRDRRMRLSLQIARKFFDLQDMLGFDKASKTIEWLFSKSKTSIKQLKERVAASEGGGKDEHLQVDEKEKDETLKLR
VSKRRTKTMESSFKTKESRERARKRARERTMAKMKMRLFETSETISDPHQETREIKITNGVQLLEKENKEQEWSNTNDVHMVEYQMDSVSIIEKFLGLTS
DSSSSSIFGDSEECYTSLSSVRGTISAAGMSTPREHNTTSIATVDEEKSPISSFSLYDYLCY*
>AT1G69690.1
MDPDPDHNHRPNFPLQLLDSSTSSSSTSLAIISTTSEPNSEPKKPPPKRTSTKDRHTKVEGRGRRIRMPAMCAARVFQLTRELGHKSDGETIEWLLQQAE
PAVIAATGTGTIPANFTSLNISLRSSRSSLSAAHLRTTPSSYYFHSPHQSMTHHLQHQHQVRPKNESHSSSSSSSQLLDHNQMGNYLVQSTAGSLPTSQS
PATAPFWSSGDNTQNLWAFNINPHHSGVVAGDVYNPNSGGSGGGSGVHLMNFAAPIALFSGQPLASGYGGGGGGGGEHSHYGVLAALNAAYRPVAETGNH
NNNQQNRDGDHHHNHQEDGSTSHHS*
>AT1G72010.1
MNQNSSVAEATLQLNSGEKPSPGSIPFISSGQHGNISTSATSSTSTSSGSALAVVKSAVKKPTKDRHTKVDGRGRRIRMPAMCAARVFQLTRELGHKSDG
ETIEWLLQQAEPAIIASTGTGTIPANFSTLNASLRSGGGSTLFSQASKSSSSPLSFHSTGMSLYEDNNGTNGSSVDPSRKLLNSAANAAVFGFHHQMYPP
IMSTERNPNTLVKPYREDYFKEPSSAAEPSESSQKASQFQEQELAQGRGTANVVPQPMWAVAPGTTNGGSAFWMLPMSGSGGREQMQQQPGHQMWAFNPG
NYPVGTGRVVTAPMGSMMLGGQQLGLGVAEGNMAAAMRGSRGDGLAMTLDQHQHQLQHQEPNQSQASENGGDDKK*
>AT2G31070.1
MGLKGYSVGEGGGEIVEVQGGHIIRATGRKDRHSKVFTSKGPRDRRVRLSAHTAIQFYDVQDRLGYDRPSKAVDWLIKKAKTAIDKLELGETTTTTTRQE
PVNTKPESPTLVFQRENNDQTQFVAANLDPEDAMKTFFPATTTTNGGGGTNINFQNYPHQDDNNMVSRTTTPPPNLSQDLGLSLHPFQGNNNTVVVPETN
NFTTTHFDTFGRISGWNHHDLTMTSSSSSEHQQQEQEERSNGGFMVNHHPHHHHHQPSMMTLLNSQQQQVFLGGQQQQQQRGTLQSSLFPHSFRSWDHHQ
TTSDHHHHQNQASSMFASSSQYGSHGMMMMQGLSFPNTTRLLHGEEATQPNSSSSPPNSHL*
>AT2G37000.1
MIFQNVCRNESNFNAIASESRSQTQFGVSKSSSSGGGCISARTKDRHTKVNGRSRRVTMPALAAARIFQLTRELGHKTEGETIEWLLSQAEPSIIAATGY
GTKLISNWVDVAADDSSSSSSMTSPQTQTQTPQSPSCRLDLCQPIGIQYPVNGYSHMPFTAMLLEPMTTTAESEVEIAEEEERRRRHH*
>AT2G45680.1
MATIQKLEEVAGKDQTLRAVDLTIINGVRNVETSRPFQVNPTVSLEPKAEPVMPSFSMSLAPPSSTGPPLKRASTKDRHTKVEGRGRRIRMPATCAARIF
QLTRELGHKSDGETIRWLLENAEPAIIAATGTGTVPAIAMSVNGTLKIPTTTNADSDMGENLMKKKRKRPSNSEYIDISDAVSASSGLAPIATTTTIQPP
QALASSTVAQQLLPQGMYPMWAIPSNAMIPTVGAFFLIPQIAGPSNQPQLLAFPAAAASPSSYVAAVQQASTMARPPPLQVVPSSGFVSVSDVSGSNLSR
ATSVMAPSSSSGVTTGSSSSIATTTTHTLRDFSLEIYEKQELHQFMSTTTARSSNH*
>AT3G02150.2
MNIVSWKDANDEVAGGATTRREREVKEDQEETEVRATSGKTVIKKQPTSISSSSSSWMKSKDPRIVRVSRAFGGKDRHSKVCTLRGLRDRRVRLSVPTAI
QLYDLQERLGVDQPSKAVDWLLDAAKEEIDELPPLPISPENFSIFNHHQSFLNLGQRPGQDPTQLGFKINGCVQKSTTTSREENDREKGENDVVYTNNHH
VGSYGTYHNLEHHHHHHQHLSLQADYHSHQLHSLVPFPSQILVCPMTTSPTTTTIQSLFPSSSSAGSGTMETLDPRQMVSHFQMPLMGNSSSSSSQNIST
LYSLLHGSSSNNGGRDIDNRMSSVQFNRTNSTTTANMSRHLGSERCTSRGSDHHM*
>AT3G15030.1
MSDDQFHHPPPPSSMRHRSTSDAADGGCGEIVEVQGGHIVRSTGRKDRHSKVCTAKGPRDRRVRLSAHTAIQFYDVQDRLGFDRPSKAVDWLIKKAKTSI
DELAELPPWNPADAIRLAAANAKPRRTTAKTQISPSPPPPQQQQQQQQLQFGVGFNGGGAEHPSNNESSFLPPSMDSDSIADTIKSFFPVIGSSTEAPSN
HNLMHNYHHQHPPDLLSRTNSQNQDLRLSLQSFPDGPPSLLHHQHHHHTSASASEPTLFYGQSNPLGFDTSSWEQQSSEFGRIQRLVAWNSGGGGGATDT
GNGGGFLFAPPTPSTTSFQPVLGQSQQLYSQRGPLQSSYSPMIRAWFDPHHHHQSISTDDLNHHHHLPPPVHQSAIPGIGFASGEFSSGFRIPARFQGQE
EEQHDGLTHKPSSASSISRH*
>AT3G18550.3
MNNNIFSTTTTINDDYMLFPYNDHYSSQPLLPFSPSSSINDILIHSTSNTSNNHLDHHHQFQQPSPFSHFEFAPDCALLTSFHPENNGHDDNQTIPNDNH
HPSLHFPLNNTIVEQPTEPSETINLIEDSQRISTSQDPKMKKAKKPSRTDRHSKIKTAKGTRDRRMRLSLDVAKELFGLQDMLGFDKASKTVEWLLTQAK
PEIIKIATTLSHHGCFSSGDESHIRPVLGSMDTSSDLCELASMWTVDDRGSNTNTTETRGNKVDGRSMRGKRKRPEPRTPILKKLSKEERAKARERAKGR
TMEKMMMKMKGRSQLVKVVEEDAHDHGEIIKNNNRSQVNRSSFEMTHCEDKIEELCKNDRFAVCNEFIMNKKDHISNESYDLVNYKPNSSFPVINHHRSQ
GAANSIEVPYLYLRVTFIIFMSFFPMVLSKAIHS*
>AT3G27010.1
MDPKNLNRHQVPNFLNPPPPPRNQGLVDDDAASAVVSDENRKPTTEIKDFQIVVSASDKEPNKKSQNQNQLGPKRSSNKDRHTKVEGRGRRIRMPALCAA
RIFQLTRELGHKSDGETIQWLLQQAEPSIIAATGSGTIPASALASSAATSNHHQGGSLTAGLMISHDLDGGSSSSGRPLNWGIGGGEGVSRSSLPTGLWP
NVAGFGSGVPTTGLMSEGAGYRIGFPGFDFPGVGHMSFASILGGNHNQMPGLELGLSQEGNVGVLNPQSFTQIYQQMGQAQAQAQGRVLHHMHHNHEEHQ
QESGEKDDSQGSGR*
>AT3G45150.1
MDSKNGINNSQKARRTPKDRHLKIGGRDRRIRIPPSVAPQLFRLTKELGFKTDGETVSWLLQNAEPAIFAATGHGVTTTSNEDIQPNRNFPSYTFNGDNI
SNNVFPCTVVNTGHRQMVFPVSTMTDHAPSTNYSTISDNYNSTFNGNATASDTTSAATTTATTTV*
>AT3G47620.1
MQKPTSSILNVIMDGGDSVGGGGGDDHHRHLHHHHRPTFPFQLLGKHDPDDNHQQQPSPSSSSSLFSLHQHQQLSQSQPQSQSQKSQPQTTQKELLQTQE
ESAVVAAKKPPLKRASTKDRHTKVDGRGRRIRMPALCAARVFQLTRELGHKSDGETIEWLLQQAEPSVIAATGTGTIPANFTSLNISLRSSGSSMSLPSH
FRSAASTFSPNNIFSPAMLQQQQQQQRGGGVGFHHPHLQGRAPTSSLFPGIDNFTPTTSFLNFHNPTKQEGDQDSEELNSEKKRRIQTTSDLHQQQQQHQ
HDQIGGYTLQSSNSGSTATAAAAQQIPGNFWMVAAAAAAGGGGGNNNQTGGLMTASIGTGGGGGEPVWTFPSINTAAAALYRSGVSGVPSGAVSSGLHFM
NFAAPMAFLTGQQQLATTSNHEINEDSNNNEGGRSDGGGDHHNTQRHHHHQQQHHHNILSGLNQYGRQVSGDSQASGSLGGGDEEDQQD*
>AT4G18390.1
MIGDLMKNNNNGDVVDNEVNNRLSRWHHNSSRIIRVSRASGGKDRHSKVLTSKGPRDRRVRLSVSTALQFYDLQDRLGYDQPSKAVEWLIKAAEDSISEL
PSLNNTHFPTDDENHQNQTLTTVAANSLSKSACSSNSDTSKNSSGLSLSRSELRDKARERARERTAKETKERDHNHTSFTDLLNSGSDPVNSNRQWMASA
PSSSPMEYFSSGLILGSGQQTHFPISTNSHPFSSISDHHHHHPHHQHQEFSFVPDHLISPAESNGGAFNLDFNMSTPSGAGAAVSAASGGGFSGFNRGTL
QSNSTNQHQSFLANLQRFPTSESGGGPQFLFGALPAENHHHNHQFQLYYENGCRNSSEHKGKGKN*
>AT5G08070.1
MGIKKEDQKSSLSLLTQRWNNPRIVRVSRAFGGKDRHSKVCTVRGLRDRRIRLSVMTAIQVYDLQERLGLSQPSKVIDWLLEVAKNDVDLLPPLQFPPGF
HQLNPNLTGLGESFPGVFDLGRTQREALDLEKRKWVNLDHVFDHIDHHNHFSNSIQSNKLYFPTITSSSSSYHYNLGHLQQSLLDQSGNVTVAFSNNYNN
NNLNPPAAETMSSLFPTRYPSFLGGGQLQLFSSTSSQPDHIE*
>AT5G08330.1
MADNDGAVSNGIIVEQTSNKGPLNAVKKPPSKDRHSKVDGRGRRIRMPIICAARVFQLTRELGHKSDGQTIEWLLRQAEPSIIAATGTGTTPASFSTASL
STSSPFTLGKRVVRAEEGESGGGGGGGLTVGHTMGTSLMGGGGSGGFWAVPARPDFGQVWSFATGAPPEMVFAQQQQPATLFVRHQQQQQASAAAAAAMG
EASAARVGNYLPGHHLNLLASLSGGANGSGRREDDHEPR*
>AT5G23280.1
MSINNNNNNNNNNNDGLMISSNGALIEQQPSVVVKKPPAKDRHSKVDGRGRRIRMPIICAARVFQLTRELGHKSDGQTIEWLLRQAEPSIIAATGTGTTP
ASFSTASVSIRGATNSTSLDHKPTSLLGGTSPFILGKRVRADEDSNNSHNHSSVGKDETFTTTPAGFWAVPARPDFGQVWSFAGAPQEMFLQQQHHHQQP
LFVHQQQQQQAAMGEASAARVGNYLPGHLNLLASLSGGSPGSDRREEDPR*
>AT5G41030.1
MVMEPKKNQNLPSFLNPSRQNQDNDKKRKQTEVKGFDIVVGEKRKKKENEEEDQEIQILYEKEKKKPNKDRHLKVEGRGRRVRLPPLCAARIYQLTKELG
HKSDGETLEWLLQHAEPSILSATVNGIKPTESVVSQPPLTADLMICHSVEEASRTQMEANGLWRNETGQTIGGFDLNYGIGFDFNGVPEIGFGDNQTPGL
ELRLSQVGVLNPQVFQQMGKEQFRVLHHHSHEDQQQSAEENGS*
>AT5G51910.1
MESNHEGNAIQVIDQVTTMTHLSDPNPKTKPGMMLMKQEDGYLQPVKTKPAPKRPTSKDRHTKVEGRGRRIRMPAGCAARVFQLTRELGHKSDGETIRWL
LERAEPAIIEATGTGTVPAIAVSVNGTLKIPTSSPVLNDGGRDGDGDLIKKRRKRNCTSDFVDVNDSCHSSVTSGLAPITASNYGVNILNVNTQGFVPFW
PMGMGTAFVTGGPDQMGQMWAIPTVATAPFLNVGARPVSSYVSNASDAEAEMETSGGGTTQPLRDFSLEIYDKRELQFLGGSGNSSPSSCHET*
>AT5G60970.1
MRSGECDEEEIQAKQERDQNQNHQVNLNHMLQQQQPSSVSSSRQWTSAFRNPRIVRVSRTFGGKDRHSKVCTVRGLRDRRIRLSVPTAIQLYDLQDRLGL
SQPSKVIDWLLEAAKDDVDKLPPLQFPHGFNQMYPNLIFGNSGFGESPSSTTSTTFPGTNLGFLENWDLGGSSRTRARLTDTTTTQRESFDLDKGKWIKN
DENSNQDHQGFNTNHQQQFPLTNPYNNTSAYYNLGHLQQSLDQSGNNVTVAISNVAANNNNNLNLHPPSSSAGDGSQLFFGPTPPAMSSLFPTYPSFLGA
SHHHHVVDGAGHLQLFSSNSNTASQQHMMPGNTSLIRPFHHLMSSNHDTDHHSSDNESDS*
