# Supplementary material for: Unraveling TEOSINTE BRANCHED1/CYCLOIDEA/PROLIFERATING CELL FACTOR Transcription Factors in Safflower: A Blueprint for Stress Resilience and Metabolic Regulation
Source: Molecules. 2025 Jan 10;30(2):254. doi: 10.3390/molecules30020254 (PMC11767934; doi:10.3390/molecules30020254)
Supplement: Supplementary file 1 [file molecules-30-00254-s001.zip › Supplemental Table S2.xls]

## Sheet: Sheet7
GeneID	START	END	CIS-ACTING REGULATORY ELEMENT
CtTCP1	1116	1161	the MeJA-responsiveness
CtTCP1	147	193	the abscisic acid responsiveness
CtTCP1	148	193	the abscisic acid responsiveness
CtTCP1	1090	1139	the abscisic acid responsiveness
CtTCP1	1092	1138	the abscisic acid responsiveness
CtTCP1	1093	1138	the abscisic acid responsiveness
CtTCP1	1114	1159	the abscisic acid responsiveness
CtTCP1	1192	1241	the abscisic acid responsiveness
CtTCP1	1194	1240	the abscisic acid responsiveness
CtTCP1	1195	1240	the abscisic acid responsiveness
CtTCP1	1516	1565	salicylic acid responsiveness
CtTCP1	1116	1161	the MeJA-responsiveness
CtTCP1	147	193	light responsiveness
CtTCP1	1092	1138	light responsiveness
CtTCP1	1194	1240	light responsiveness
CtTCP1	1457	1509	light responsive element
CtTCP1	147	193	light responsiveness
CtTCP1	1091	1140	light responsiveness
CtTCP1	1092	1138	light responsiveness
CtTCP1	1114	1160	light responsiveness
CtTCP1	1192	1241	light responsiveness
CtTCP1	1194	1240	light responsiveness
CtTCP1	38	85	gibberellin-responsive element
CtTCP1	170	216	meristem expression
CtTCP1	43	89	light responsive element
CtTCP1	1811	1858	light responsive element
CtTCP1	1812	1858	light responsive element
CtTCP1	38	85	gibberellin-responsive element
CtTCP15	254	300	light responsive element
CtTCP15	531	577	light responsiveness
CtTCP15	1056	1102	light responsiveness
CtTCP15	1532	1582	light responsive element
CtTCP15	552	598	low-temperature responsiveness
CtTCP15	1392	1438	low-temperature responsiveness
CtTCP15	477	523	light responsiveness
CtTCP15	492	538	light responsiveness
CtTCP15	582	627	the MeJA-responsiveness
CtTCP15	1212	1261	circadian control
CtTCP15	486	532	drought-inducibility
CtTCP15	1249	1295	drought-inducibility
CtTCP15	226	272	the anaerobic induction
CtTCP15	477	522	the abscisic acid responsiveness
CtTCP15	493	538	the abscisic acid responsiveness
CtTCP15	532	577	the abscisic acid responsiveness
CtTCP15	582	627	the MeJA-responsiveness
CtTCP11	576	622	light responsiveness
CtTCP11	165	211	low-temperature responsiveness
CtTCP11	932	978	low-temperature responsiveness
CtTCP11	94	140	MYBHv1 binding site
CtTCP11	1540	1587	light responsive element
CtTCP11	1541	1587	light responsive element
CtTCP11	146	193	the abscisic acid responsiveness
CtTCP11	1722	1767	the abscisic acid responsiveness
CtTCP11	1721	1767	light responsiveness
CtTCP11	618	667	circadian control
CtTCP11	1040	1087	gibberellin-responsive element
CtTCP11	1122	1168	auxin-responsive element
CtTCP11	1165	1211	the anaerobic induction
CtTCP11	1226	1272	the anaerobic induction
CtTCP11	1319	1365	the anaerobic induction
CtTCP11	1351	1397	the anaerobic induction
CtTCP11	1391	1437	the anaerobic induction
CtTCP11	1452	1498	the anaerobic induction
CtTCP11	1592	1638	the anaerobic induction
CtTCP7	570	616	light responsive element
CtTCP7	1347	1393	meristem expression
CtTCP7	544	590	light responsiveness
CtTCP7	931	980	light responsiveness
CtTCP7	932	978	light responsiveness
CtTCP7	953	1001	light responsiveness
CtTCP7	954	1000	light responsiveness
CtTCP7	1033	1082	light responsiveness
CtTCP7	1035	1081	light responsiveness
CtTCP7	1257	1303	light responsiveness
CtTCP7	1528	1574	light responsiveness
CtTCP7	398	444	low-temperature responsiveness
CtTCP7	1	47	light responsiveness
CtTCP7	544	590	light responsiveness
CtTCP7	907	953	light responsiveness
CtTCP7	932	978	light responsiveness
CtTCP7	1035	1081	light responsiveness
CtTCP7	1060	1106	light responsiveness
CtTCP7	1215	1261	light responsiveness
CtTCP7	1366	1412	light responsiveness
CtTCP7	537	582	the MeJA-responsiveness
CtTCP7	575	620	the MeJA-responsiveness
CtTCP7	1276	1321	the MeJA-responsiveness
CtTCP7	1546	1591	the MeJA-responsiveness
CtTCP7	101	147	the anaerobic induction
CtTCP7	483	529	the anaerobic induction
CtTCP7	548	594	the anaerobic induction
CtTCP7	654	700	the anaerobic induction
CtTCP7	715	761	the anaerobic induction
CtTCP7	888	934	the anaerobic induction
CtTCP7	1079	1125	the anaerobic induction
CtTCP7	367	416	defense and stress responsiveness
CtTCP7	1	46	the abscisic acid responsiveness
CtTCP7	544	590	the abscisic acid responsiveness
CtTCP7	545	590	the abscisic acid responsiveness
CtTCP7	908	953	the abscisic acid responsiveness
CtTCP7	930	979	the abscisic acid responsiveness
CtTCP7	932	978	the abscisic acid responsiveness
CtTCP7	933	978	the abscisic acid responsiveness
CtTCP7	954	999	the abscisic acid responsiveness
CtTCP7	1033	1082	the abscisic acid responsiveness
CtTCP7	1035	1081	the abscisic acid responsiveness
CtTCP7	1036	1081	the abscisic acid responsiveness
CtTCP7	1060	1105	the abscisic acid responsiveness
CtTCP7	1109	1158	the abscisic acid responsiveness
CtTCP7	1216	1261	the abscisic acid responsiveness
CtTCP7	1258	1303	the abscisic acid responsiveness
CtTCP7	1366	1411	the abscisic acid responsiveness
CtTCP7	1529	1574	the abscisic acid responsiveness
CtTCP7	360	407	gibberellin-responsiveness
CtTCP7	537	582	the MeJA-responsiveness
CtTCP7	575	620	the MeJA-responsiveness
CtTCP7	1276	1321	the MeJA-responsiveness
CtTCP7	1546	1591	the MeJA-responsiveness
CtTCP9	7	53	light responsive element
CtTCP9	277	324	light responsive element
CtTCP9	1097	1143	light responsive element
CtTCP9	1382	1429	light responsive element
CtTCP9	422	468	light responsiveness
CtTCP9	852	901	salicylic acid responsiveness
CtTCP9	1397	1443	drought-inducibility
CtTCP9	502	551	defense and stress responsiveness
CtTCP9	821	870	defense and stress responsiveness
CtTCP9	243	289	the anaerobic induction
CtTCP9	515	561	the anaerobic induction
CtTCP9	744	790	the anaerobic induction
CtTCP9	1534	1580	the anaerobic induction
CtTCP9	1613	1659	the anaerobic induction
CtTCP9	1822	1868	the anaerobic induction
CtTCP9	423	468	the abscisic acid responsiveness
CtTCP9	441	488	gibberellin-responsiveness
CtTCP19	1387	1434	gibberellin-responsive element
CtTCP19	1192	1238	light responsiveness
CtTCP19	86	133	light responsive element
CtTCP19	1287	1334	light responsive element
CtTCP19	1288	1334	light responsive element
CtTCP19	1192	1237	the abscisic acid responsiveness
CtTCP19	1503	1548	the MeJA-responsiveness
CtTCP19	1503	1548	the MeJA-responsiveness
CtTCP19	376	425	circadian control
CtTCP19	938	987	salicylic acid responsiveness
CtTCP19	1925	1974	salicylic acid responsiveness
CtTCP19	16	62	auxin-responsive element
CtTCP19	1642	1688	the anaerobic induction
CtTCP11	1040	1087	gibberellin-responsive element
CtTCP19	1387	1434	gibberellin-responsive element
CtTCP25	341	386	the MeJA-responsiveness
CtTCP25	191	236	the abscisic acid responsiveness
CtTCP25	533	578	the abscisic acid responsiveness
CtTCP25	824	869	the abscisic acid responsiveness
CtTCP25	819	866	gibberellin-responsiveness
CtTCP25	682	728	auxin-responsive element
CtTCP25	565	611	drought-inducibility
CtTCP25	1057	1103	the anaerobic induction
CtTCP25	191	237	light responsiveness
CtTCP25	290	335	the MeJA-responsiveness
CtTCP25	341	386	the MeJA-responsiveness
CtTCP25	87	133	MYBHv1 binding site
CtTCP25	1727	1773	low-temperature responsiveness
CtTCP25	533	579	light responsiveness
CtTCP25	824	870	light responsiveness
CtTCP25	1908	1954	meristem expression
CtTCP25	206	252	light responsive element
CtTCP25	990	1037	light responsive element
CtTCP25	991	1037	light responsive element
CtTCP6	1891	1942	light responsive element
CtTCP6	622	669	gibberellin-responsive element
CtTCP6	1470	1516	light responsive element
CtTCP6	1584	1630	light responsive element
CtTCP6	1872	1921	light responsive element
CtTCP6	1738	1785	gibberellin-responsiveness
CtTCP6	1731	1777	the anaerobic induction
CtTCP6	527	573	auxin-responsive element
CtTCP24	5	52	gibberellin-responsiveness
CtTCP24	704	753	salicylic acid responsiveness
CtTCP24	469	515	the anaerobic induction
CtTCP24	1666	1712	the anaerobic induction
CtTCP6	622	669	gibberellin-responsive element
CtTCP25	1830	1877	auxin responsiveness
CtTCP25	290	335	the MeJA-responsiveness
CtTCP12	1607	1653	light responsiveness
CtTCP12	1613	1659	light responsiveness
CtTCP12	1622	1668	light responsiveness
CtTCP12	1758	1806	light responsiveness
CtTCP12	1759	1805	light responsiveness
CtTCP12	1712	1758	low-temperature responsiveness
CtTCP12	1903	1952	light responsive element
CtTCP12	1476	1523	the abscisic acid responsiveness
CtTCP12	1608	1653	the abscisic acid responsiveness
CtTCP12	1614	1659	the abscisic acid responsiveness
CtTCP12	1623	1668	the abscisic acid responsiveness
CtTCP12	1759	1805	the abscisic acid responsiveness
CtTCP12	1760	1805	the abscisic acid responsiveness
CtTCP12	1759	1805	light responsiveness
CtTCP12	1089	1135	auxin-responsive element
CtTCP12	1307	1356	salicylic acid responsiveness
CtTCP12	256	302	the anaerobic induction
CtTCP12	317	363	the anaerobic induction
CtTCP12	349	395	the anaerobic induction
CtTCP12	381	427	the anaerobic induction
CtTCP12	413	459	the anaerobic induction
CtTCP12	445	491	the anaerobic induction
CtTCP12	477	523	the anaerobic induction
CtTCP12	509	555	the anaerobic induction
CtTCP12	541	587	the anaerobic induction
CtTCP12	634	680	the anaerobic induction
CtTCP12	695	741	the anaerobic induction
CtTCP3	187	232	the MeJA-responsiveness
CtTCP3	460	505	the MeJA-responsiveness
CtTCP3	1589	1634	the MeJA-responsiveness
CtTCP3	355	401	light responsiveness
CtTCP3	380	426	light responsiveness
CtTCP3	483	529	light responsiveness
CtTCP3	508	554	light responsiveness
CtTCP3	1154	1200	light responsiveness
CtTCP3	163	209	the anaerobic induction
CtTCP3	660	706	the anaerobic induction
CtTCP3	1339	1385	the anaerobic induction
CtTCP3	1899	1945	the anaerobic induction
CtTCP3	356	401	the abscisic acid responsiveness
CtTCP3	378	427	the abscisic acid responsiveness
CtTCP3	380	426	the abscisic acid responsiveness
CtTCP3	381	426	the abscisic acid responsiveness
CtTCP3	462	507	the abscisic acid responsiveness
CtTCP3	481	530	the abscisic acid responsiveness
CtTCP3	483	529	the abscisic acid responsiveness
CtTCP3	484	529	the abscisic acid responsiveness
CtTCP3	508	553	the abscisic acid responsiveness
CtTCP3	1155	1200	the abscisic acid responsiveness
CtTCP3	187	232	the MeJA-responsiveness
CtTCP3	460	505	the MeJA-responsiveness
CtTCP3	1589	1634	the MeJA-responsiveness
CtTCP3	303	349	light responsive element
CtTCP3	719	765	light responsive element
CtTCP3	379	428	light responsiveness
CtTCP3	380	426	light responsiveness
CtTCP3	461	507	light responsiveness
CtTCP3	481	530	light responsiveness
CtTCP3	483	529	light responsiveness
CtTCP3	706	752	meristem expression
CtTCP3	1706	1752	meristem expression
CtTCP3	665	715	light responsive element
CtTCP3	1766	1817	light responsive element
CtTCP3	224	270	low-temperature responsiveness
CtTCP4	53	98	the MeJA-responsiveness
CtTCP4	666	711	the MeJA-responsiveness
CtTCP4	563	609	light responsive element
CtTCP4	1077	1123	light responsive element
CtTCP4	633	678	the abscisic acid responsiveness
CtTCP4	1033	1082	the abscisic acid responsiveness
CtTCP4	1036	1081	the abscisic acid responsiveness
CtTCP4	1608	1654	the anaerobic induction
CtTCP4	1721	1767	the anaerobic induction
CtTCP4	1882	1928	the anaerobic induction
CtTCP4	708	754	drought-inducibility
CtTCP4	1041	1087	drought-inducibility
CtTCP4	1647	1696	salicylic acid responsiveness
CtTCP4	53	98	the MeJA-responsiveness
CtTCP4	666	711	the MeJA-responsiveness
CtTCP4	36	82	MYBHv1 binding site
CtTCP4	854	900	MYBHv1 binding site
CtTCP4	1690	1736	MYBHv1 binding site
CtTCP4	633	679	light responsiveness
CtTCP4	1035	1081	light responsiveness
CtTCP12	1538	1585	auxin responsiveness
CtTCP13	938	984	light responsive element
CtTCP13	1194	1241	light responsive element
CtTCP13	1195	1241	light responsive element
CtTCP13	1280	1326	light responsive element
CtTCP13	1340	1386	light responsive element
CtTCP13	90	136	light responsiveness
CtTCP13	327	373	light responsiveness
CtTCP13	181	227	meristem expression
CtTCP13	1656	1702	meristem expression
CtTCP13	1391	1438	gibberellin-responsive element
CtTCP13	989	1038	defense and stress responsiveness
CtTCP13	1549	1595	the anaerobic induction
CtTCP13	713	759	drought-inducibility
CtTCP13	942	992	salicylic acid responsiveness
CtTCP13	1002	1051	salicylic acid responsiveness
CtTCP13	302	348	light responsiveness
CtTCP13	327	373	light responsiveness
CtTCP13	404	450	light responsiveness
CtTCP13	108	153	the MeJA-responsiveness
CtTCP13	108	153	the MeJA-responsiveness
CtTCP13	1051	1098	gibberellin-responsiveness
CtTCP13	91	136	the abscisic acid responsiveness
CtTCP13	303	348	the abscisic acid responsiveness
CtTCP13	327	373	the abscisic acid responsiveness
CtTCP13	328	373	the abscisic acid responsiveness
CtTCP13	404	449	the abscisic acid responsiveness
CtTCP20	1166	1212	auxin-responsive element
CtTCP20	1836	1882	the anaerobic induction
CtTCP20	11	60	defense and stress responsiveness
CtTCP20	721	770	defense and stress responsiveness
CtTCP20	112	157	the MeJA-responsiveness
CtTCP20	621	666	the MeJA-responsiveness
CtTCP20	18	64	light responsiveness
CtTCP20	718	764	light responsiveness
CtTCP20	1330	1376	light responsiveness
CtTCP20	1968	2015	endosperm expression
CtTCP20	1676	1725	circadian control
CtTCP20	112	157	the MeJA-responsiveness
CtTCP20	621	666	the MeJA-responsiveness
CtTCP20	19	64	the abscisic acid responsiveness
CtTCP20	67	114	the abscisic acid responsiveness
CtTCP20	604	649	the abscisic acid responsiveness
CtTCP20	718	763	the abscisic acid responsiveness
CtTCP20	877	922	the abscisic acid responsiveness
CtTCP20	1328	1377	the abscisic acid responsiveness
CtTCP20	1330	1376	the abscisic acid responsiveness
CtTCP20	1331	1376	the abscisic acid responsiveness
CtTCP20	461	507	light responsive element
CtTCP20	1662	1708	light responsive element
CtTCP20	1545	1591	low-temperature responsiveness
CtTCP20	603	649	light responsiveness
CtTCP20	877	923	light responsiveness
CtTCP20	1329	1378	light responsiveness
CtTCP20	1330	1376	light responsiveness
CtTCP20	37	83	meristem expression
CtTCP13	1391	1438	gibberellin-responsive element
CtTCP26	212	258	the anaerobic induction
CtTCP26	440	486	the anaerobic induction
CtTCP26	716	762	the anaerobic induction
CtTCP26	1035	1081	the anaerobic induction
CtTCP26	1058	1104	the anaerobic induction
CtTCP26	1206	1252	the anaerobic induction
CtTCP26	1671	1717	the anaerobic induction
CtTCP26	1831	1877	the anaerobic induction
CtTCP26	958	1004	auxin-responsive element
CtTCP26	1866	1912	drought-inducibility
CtTCP26	93	142	salicylic acid responsiveness
CtTCP26	1256	1301	the abscisic acid responsiveness
CtTCP26	1203	1249	low-temperature responsiveness
CtTCP26	1276	1322	low-temperature responsiveness
CtTCP26	1502	1552	light responsive element
CtTCP26	1255	1301	light responsiveness
CtTCP21	966	1011	the MeJA-responsiveness
CtTCP21	1127	1172	the MeJA-responsiveness
CtTCP21	1654	1699	the abscisic acid responsiveness
CtTCP21	1583	1629	drought-inducibility
CtTCP21	1293	1343	salicylic acid responsiveness
CtTCP21	427	473	the anaerobic induction
CtTCP21	1018	1064	the anaerobic induction
CtTCP21	1335	1381	the anaerobic induction
CtTCP21	1460	1506	the anaerobic induction
CtTCP21	966	1011	the MeJA-responsiveness
CtTCP21	1127	1172	the MeJA-responsiveness
CtTCP21	1653	1699	light responsiveness
CtTCP21	329	375	meristem expression
CtTCP21	1911	1961	light responsive element
CtTCP21	416	462	light responsive element
CtTCP2	328	373	the abscisic acid responsiveness
CtTCP2	414	460	the abscisic acid responsiveness
CtTCP2	415	460	the abscisic acid responsiveness
CtTCP2	646	691	the abscisic acid responsiveness
CtTCP2	759	804	the abscisic acid responsiveness
CtTCP2	801	846	the abscisic acid responsiveness
CtTCP2	1404	1450	the abscisic acid responsiveness
CtTCP2	1405	1450	the abscisic acid responsiveness
CtTCP2	742	787	the MeJA-responsiveness
CtTCP2	328	374	light responsiveness
CtTCP2	414	460	light responsiveness
CtTCP2	645	691	light responsiveness
CtTCP2	801	847	light responsiveness
CtTCP2	1404	1450	light responsiveness
CtTCP2	742	787	the MeJA-responsiveness
CtTCP2	638	687	defense and stress responsiveness
CtTCP2	804	853	defense and stress responsiveness
CtTCP2	1600	1649	defense and stress responsiveness
CtTCP2	68	114	the anaerobic induction
CtTCP2	82	128	the anaerobic induction
CtTCP2	1963	2009	the anaerobic induction
CtTCP2	680	729	salicylic acid responsiveness
CtTCP2	1969	2019	light responsive element
CtTCP2	414	460	light responsiveness
CtTCP2	759	805	light responsiveness
CtTCP2	1404	1450	light responsiveness
CtTCP2	664	710	meristem expression
CtTCP2	292	338	MYBHv1 binding site
CtTCP2	864	910	light responsive element
CtTCP5	616	665	light responsiveness
CtTCP5	617	663	light responsiveness
CtTCP5	639	685	light responsiveness
CtTCP5	724	770	light responsiveness
CtTCP5	1195	1241	light responsiveness
CtTCP5	1631	1677	light responsiveness
CtTCP5	1716	1762	light responsiveness
CtTCP5	1736	1785	light responsiveness
CtTCP5	1738	1784	light responsiveness
CtTCP5	490	536	light responsive element
CtTCP5	508	554	light responsive element
CtTCP5	1847	1893	light responsive element
CtTCP5	1865	1911	light responsive element
CtTCP5	136	182	light responsive element
CtTCP5	641	686	the MeJA-responsiveness
CtTCP5	1178	1223	the MeJA-responsiveness
CtTCP5	1715	1760	the MeJA-responsiveness
CtTCP5	593	638	the abscisic acid responsiveness
CtTCP5	615	664	the abscisic acid responsiveness
CtTCP5	617	663	the abscisic acid responsiveness
CtTCP5	618	663	the abscisic acid responsiveness
CtTCP5	639	684	the abscisic acid responsiveness
CtTCP5	717	766	the abscisic acid responsiveness
CtTCP5	744	789	the abscisic acid responsiveness
CtTCP5	1195	1240	the abscisic acid responsiveness
CtTCP5	1612	1657	the abscisic acid responsiveness
CtTCP5	1634	1683	the abscisic acid responsiveness
CtTCP5	1717	1762	the abscisic acid responsiveness
CtTCP5	1736	1785	the abscisic acid responsiveness
CtTCP5	1738	1784	the abscisic acid responsiveness
CtTCP5	1739	1784	the abscisic acid responsiveness
CtTCP5	1763	1808	the abscisic acid responsiveness
CtTCP5	368	414	the anaerobic induction
CtTCP5	201	250	salicylic acid responsiveness
CtTCP5	592	638	light responsiveness
CtTCP5	617	663	light responsiveness
CtTCP5	744	790	light responsiveness
CtTCP5	1611	1657	light responsiveness
CtTCP5	1738	1784	light responsiveness
CtTCP5	1763	1809	light responsiveness
CtTCP5	641	686	the MeJA-responsiveness
CtTCP5	1178	1223	the MeJA-responsiveness
CtTCP5	1715	1760	the MeJA-responsiveness
CtTCP8	1340	1386	the anaerobic induction
CtTCP8	1414	1460	the anaerobic induction
CtTCP8	64	113	salicylic acid responsiveness
CtTCP8	1029	1074	the MeJA-responsiveness
CtTCP8	1830	1875	the MeJA-responsiveness
CtTCP8	644	690	light responsiveness
CtTCP8	1196	1242	light responsiveness
CtTCP8	1029	1074	the MeJA-responsiveness
CtTCP8	1830	1875	the MeJA-responsiveness
CtTCP8	644	690	the abscisic acid responsiveness
CtTCP8	645	690	the abscisic acid responsiveness
CtTCP8	1196	1242	the abscisic acid responsiveness
CtTCP8	1197	1242	the abscisic acid responsiveness
CtTCP8	1023	1070	light responsive element
CtTCP8	1852	1901	light responsive element
CtTCP8	644	690	light responsiveness
CtTCP8	1191	1241.5	light responsiveness
CtTCP8	1195	1243	light responsiveness
CtTCP8	1196	1242	light responsiveness
CtTCP8	1819	1866	auxin responsiveness
CtTCP17	1026	1071	the MeJA-responsiveness
CtTCP17	810	856	light responsiveness
CtTCP17	386	436	circadian control
CtTCP17	1931	1977	drought-inducibility
CtTCP17	769	818	salicylic acid responsiveness
CtTCP17	143	189	the anaerobic induction
CtTCP17	477	523	the anaerobic induction
CtTCP17	964	1010	the anaerobic induction
CtTCP17	811	856	the abscisic acid responsiveness
CtTCP17	1026	1071	the MeJA-responsiveness
CtTCP17	49	96	light responsive element
CtTCP17	198	245	light responsive element
CtTCP17	199	245	light responsive element
CtTCP17	219	266	light responsive element
CtTCP17	220	266	light responsive element
CtTCP17	1918	1965	light responsive element
CtTCP17	1919	1965	light responsive element
CtTCP17	464	511	gibberellin-responsive element
CtTCP17	1267	1314	gibberellin-responsive element
CtTCP17	464	511	gibberellin-responsive element
CtTCP17	1267	1314	gibberellin-responsive element
CtTCP14	297	344	gibberellin-responsiveness
CtTCP14	966	1014	seed-specific regulation
CtTCP14	970	1018	seed-specific regulation
CtTCP14	1807	1855	seed-specific regulation
CtTCP14	1850	1895	the abscisic acid responsiveness
CtTCP14	23	69	light responsive element
CtTCP14	79	124	the MeJA-responsiveness
CtTCP14	469	514	the MeJA-responsiveness
CtTCP14	1075	1120	the MeJA-responsiveness
CtTCP14	1486	1531	the MeJA-responsiveness
CtTCP14	79	124	the MeJA-responsiveness
CtTCP14	469	514	the MeJA-responsiveness
CtTCP14	1075	1120	the MeJA-responsiveness
CtTCP14	1486	1531	the MeJA-responsiveness
CtTCP14	751	800	defense and stress responsiveness
CtTCP14	14	60	the anaerobic induction
CtTCP14	43	89	the anaerobic induction
CtTCP14	420	466	the anaerobic induction
CtTCP14	427	473	the anaerobic induction
CtTCP14	1849	1895	light responsiveness
CtTCP14	341	387	light responsive element
CtTCP14	390	436	light responsive element
CtTCP14	392	438	light responsive element
CtTCP16	1659	1704	the MeJA-responsiveness
CtTCP16	1278	1324	light responsiveness
CtTCP16	634	680	the anaerobic induction
CtTCP16	691	737	the anaerobic induction
CtTCP16	1253	1299	the anaerobic induction
CtTCP16	39	85	auxin-responsive element
CtTCP16	168	214	auxin-responsive element
CtTCP16	1005	1052	gibberellin-responsiveness
CtTCP16	1279	1324	the abscisic acid responsiveness
CtTCP16	1785	1834	cell cycle regulation
CtTCP16	1798	1847	cell cycle regulation
CtTCP16	1659	1704	the MeJA-responsiveness
CtTCP16	542	588	light responsive element
CtTCP16	732	778	light responsive element
CtTCP16	1875	1921	light responsive element
CtTCP16	1883	1929	light responsive element
CtTCP16	124	170	light responsiveness
CtTCP16	1787	1833	MYBHv1 binding site
CtTCP16	1801	1847	MYBHv1 binding site
CtTCP16	1212	1258	low-temperature responsiveness
CtTCP16	1274	1320	low-temperature responsiveness
CtTCP18	528	575	endosperm expression
CtTCP18	566	612	light responsiveness
CtTCP18	1884	1933	defense and stress responsiveness
CtTCP18	1433	1479	auxin-responsive element
CtTCP18	330	377	the abscisic acid responsiveness
CtTCP18	564	613	the abscisic acid responsiveness
CtTCP18	567	612	the abscisic acid responsiveness
CtTCP18	849	895	light responsive element
CtTCP18	1119	1166	light responsive element
CtTCP18	1120	1166	light responsive element
CtTCP18	835	886	flavonoid biosynthetic genes regulation
CtTCP18	982	1028	light responsiveness
CtTCP18	1769	1815	light responsiveness
CtTCP18	940	986	low-temperature responsiveness
CtTCP18	1585	1631	low-temperature responsiveness
CtTCP22	356	401	the abscisic acid responsiveness
CtTCP22	362	411	the abscisic acid responsiveness
CtTCP22	365	410	the abscisic acid responsiveness
CtTCP22	762	807	the abscisic acid responsiveness
CtTCP22	784	833	the abscisic acid responsiveness
CtTCP22	786	832	the abscisic acid responsiveness
CtTCP22	787	832	the abscisic acid responsiveness
CtTCP22	868	913	the abscisic acid responsiveness
CtTCP22	887	936	the abscisic acid responsiveness
CtTCP22	889	937	the abscisic acid responsiveness
CtTCP22	890	935	the abscisic acid responsiveness
CtTCP22	914	959	the abscisic acid responsiveness
CtTCP22	1309	1358	the abscisic acid responsiveness
CtTCP22	1311	1356	the abscisic acid responsiveness
CtTCP22	1320	1365	the abscisic acid responsiveness
CtTCP22	1780	1826	the anaerobic induction
CtTCP22	319	365	drought-inducibility
CtTCP22	1356	1402	drought-inducibility
CtTCP22	95	142	gibberellin-responsive element
CtTCP22	1885	1934	circadian control
CtTCP22	364	410	light responsiveness
CtTCP22	761	807	light responsiveness
CtTCP22	786	832	light responsiveness
CtTCP22	914	960	light responsiveness
CtTCP22	1311	1357	light responsiveness
CtTCP22	774	820	low-temperature responsiveness
CtTCP22	356	402	light responsiveness
CtTCP22	785	834	light responsiveness
CtTCP22	786	832	light responsiveness
CtTCP22	866	914	light responsiveness
CtTCP22	867	913	light responsiveness
CtTCP22	889	935	light responsiveness
CtTCP22	1319	1365	light responsiveness
CtTCP22	266	313	gibberellin-responsive element
CtTCP22	1970	2017	gibberellin-responsive element
CtTCP22	83	130	light responsive element
CtTCP22	84	130	light responsive element
CtTCP23	131	178	gibberellin-responsiveness
CtTCP23	873	919	meristem expression
CtTCP23	892	938	the anaerobic induction
CtTCP23	995	1041	the anaerobic induction
CtTCP23	1008	1054	the anaerobic induction
CtTCP23	1845	1891	the anaerobic induction
CtTCP23	1866	1912	the anaerobic induction
CtTCP23	1209	1255	drought-inducibility
CtTCP10	175	221	light responsive element
CtTCP10	271	317	light responsive element
CtTCP10	1182	1228	light responsive element
CtTCP10	1470	1521	light responsiveness
CtTCP10	1480	1526	light responsiveness
CtTCP10	1212	1262	light responsive element
CtTCP10	1473	1519	light responsiveness
CtTCP10	617	662	the MeJA-responsiveness
CtTCP10	631	676	the MeJA-responsiveness
CtTCP10	646	692	drought-inducibility
CtTCP10	1451	1497	auxin-responsive element
CtTCP10	24	70	the anaerobic induction
CtTCP10	132	178	the anaerobic induction
CtTCP10	356	402	the anaerobic induction
CtTCP10	635	681	the anaerobic induction
CtTCP10	722	768	the anaerobic induction
CtTCP10	1424	1470	the anaerobic induction
CtTCP10	1471	1520	the abscisic acid responsiveness
CtTCP10	1473	1518	the abscisic acid responsiveness
CtTCP10	1035	1081	light responsive element
CtTCP10	617	662	the MeJA-responsiveness
CtTCP10	631	676	the MeJA-responsiveness
CtTCP22	95	142	gibberellin-responsive element
CtTCP22	266	313	gibberellin-responsive element
CtTCP22	1970	2017	gibberellin-responsive element
CtTCP18	327	374	auxin responsiveness
