# Supplementary material for: Unraveling TEOSINTE BRANCHED1/CYCLOIDEA/PROLIFERATING CELL FACTOR Transcription Factors in Safflower: A Blueprint for Stress Resilience and Metabolic Regulation
Source: Molecules. 2025 Jan 10;30(2):254. doi: 10.3390/molecules30020254 (PMC11767934; doi:10.3390/molecules30020254)
Supplement: Supplementary file 1 [file molecules-30-00254-s001.zip › Supplemental Table S3.xls]

## Sheet: qRT-PCR primer
Primer name	Primer sequence
Ct60srRNA-F	CATCCATTATCCAACAATC
Ct60srRNA-R	AAGAGTAATCAGTCTCCA
qRT-CtTCP1-F	GAGGAGGAGGTTTGGGGAGT
qRT-CtTCP1-R	CCGGAAAGGAGCTAATGCC
qRT-CtTCP3-F	TACCACCACTACAATCCTCCCA
qRT-CtTCP3-R	AATCTTGCTGTGCCTGTCTTTC
qRT-CtTCP8-F	CACTACCAAAATGTGCTGAGGG
qRT-CtTCP8-R	GGGCTTGCAGGACAATAAAA
qRT-CtTCP9-F	GCACCGTTTCTAGTGGCTTACA
qRT-CtTCP9-R	TGCTTAGTTGCCCTTCCGT
qRT-CtTCP10-F	ACTCCTCTGCGGCATTTCA
qRT-CtTCP10-R	GGGTTTTCATCACGTTTGTTTC
qRT-CtTCP15-F	GGCGGGTATCGGTGGTAAT
qRT-CtTCP15-R	ACGAGTTGTGGCTGGTTGTATC
qRT-CtTCP20-F	CAAAGGATGGAAGAGGCTAAAA
qRT-CtTCP20-R	GGTTGAACAAATGTGGTGGC
qRT-CtTCP22-F	GTTGTTTTCGGGTTCTTACGG
qRT-CtTCP22-R	AAGTTGAGGGCTGCTGGTG
qRT-CtTCP26-F	GCGACGATGGTGGTGAAAA
qRT-CtTCP26-R	GGTCAAACCCCAGCAAGTCT
qRT-CtANS-F	ATGATGGATCCAAAGGGAAT
qRT-CtANS-R	TCATATACGATATTGGTCGA
qRT-CtCHS-F	ATGACGAACGCTTCTTCAGC
qRT-CtCHS-R	TGGTGCAGACGTTTTCTTCG
qRT-CtCHI-F	ATGATGGATCCAAAGGGAAT
qRT-CtCHI-R	TCATATACGATATTGGTCGA
qRT-CtF3H-F	GTCAAGTTGCATTCCCTTCTCG
qRT-CtF3H-R	TTTTGCGGCTGAGATGTGAG
qRT-CtF3'H-F	TTGATCGCTGGTAGATTGCC
qRT-CtF3'H-R	AGCATCGTTCATCGTGCTTC
qRT-CtFLS-F	TGAAACAAGTGGTCCACCCAC
qRT-CtFLS-R	ACCATAGCCAAGCCTGCAAA
qRT-CtDFR-F	CGCAAACCCTTTCTTCACTC
qRT-CtDFR-R	ACTCCGTCGTCGTTTTGAAG
